# Supplementary material for: Affordability of Habitual (Unhealthy) and Recommended (Healthy) Diets in the Illawarra Using the Healthy Diets ASAP Protocol
Source: Int J Environ Res Public Health. 2025 May 13;22(5):768. doi: 10.3390/ijerph22050768 (PMC12110866; doi:10.3390/ijerph22050768)
Supplement: Supplementary file 1 [file ijerph-22-00768-s001.zip]

Archive with 1 entries (1 files):
- ijerph-3522731-supplementary.pdf
